# Supplementary material for: Three-Dimensional Analysis of Posterior Mandibular Displacement in Rats
Source: Vet Sci. 2022 Mar 20;9(3):144. doi: 10.3390/vetsci9030144 (PMC8953185; doi:10.3390/vetsci9030144)
Supplement: Supplementary file 1 [file vetsci-09-00144-s001.zip]

Archive with 1 entries (1 files):
- vetsci-1606741-supplementary.pdf
